# Supplementary material for: Taxonomic Reassessment of the Izumo Lineage of Hynobius utsunomiyaorum: Description of a New Species from Chugoku, Japan
Source: Animals (Basel). 2021 Jul 23;11(8):2187. doi: 10.3390/ani11082187 (PMC8388460; doi:10.3390/ani11082187)
Supplement: Supplementary file 1 [file animals-11-02187-s001.zip]

Archive with 1 entries (1 files):
- animals-1263811-supplementary.xlsx
