# Supplementary material for: Taxonomic Reassessment of the Izumo Lineage of Hynobius utsunomiyaorum: Description of a New Species from Chugoku, Japan
Source: Animals (Basel). 2021 Jul 23;11(8):2187. doi: 10.3390/ani11082187 (PMC8388460; doi:10.3390/ani11082187)
Supplement: Supplementary file 1 [file animals-11-02187-s001.zip › animals-1263811-supplementary.xlsx]

## Sheet: Sheet1
Table S1. List of specimens using molecular analyses. Population number corresponds to the localities (in Fig. 1) where the salamanders were collected. Asterisks after the sampling localities show the type locality of each species.
Population.	Species	Sampling locality	Accession no.	Label in Fig. 2
			(cytochrome b)
1	Hynobius kunibiki sp. nov.	Nishinomura, Kamionocho, Matsue City, Shimane Prefecture*	LC605055	Kunibiki01
2	Hynobius kunibiki sp. nov.	Shimanecho Owashi, Matsue City, Shimane Prefecture	LC605056	Kunibiki02
3	Hynobius kunibiki sp. nov.	Kashimacho Kamikobu, Matsue City, Shimane Prefecture	LC605057	Kunibiki03
4	Hynobius kunibiki sp. nov.	Nagamicho, Matsue City, Shimane Prefecture	LC605058	Kunibiki04
5	Hynobius kunibiki sp. nov.	Kamiubeocho, Matsue City, Shimane Prefecture	LC605059	Kunibiki05
6	Hynobius kunibiki sp. nov.	Makatacho, Matsue City, Shimane Prefecture	LC605060	Kunibiki06
7	Hynobius kunibiki sp. nov.	Higashiizumocho Uchiuma, Matsue City, Shimane Prefecture	LC605061	Kunibiki07
8	Hynobius kunibiki sp. nov.	Yakumocho Higashiiwasaka, Matsue City, Shimane Prefecture	LC605062	Kunibiki08
9	Hynobius kunibiki sp. nov.	Yakumocho Nishiiwasaka, Matsue City, Shimane Prefecture	LC605063	Kunibiki09
10	Hynobius kunibiki sp. nov.	Yakumocho Kumano, Matsue City, Shimane Prefecture	LC605064	Kunibiki10
11	Hynobius kunibiki sp. nov.	Sakusacho, Matsue City, Shimane Prefecture	LC605065	Kunibiki11
12	Hynobius kunibiki sp. nov.	Tamayucho Hayashi, Matsue City, Shimane Prefecture	LC605066	Kunibiki12
13	Hynobius kunibiki sp. nov.	Shinjicho Hakuishi, Matsue City, Shimane Prefecture	LC605067	Kunibiki13
14	Hynobius kunibiki sp. nov.	Hirosecho Hirose, Yasugi City, Shimane Prefecture	LC605068	Kunibiki14
15	Hynobius kunibiki sp. nov.	Hirosecho Shimoyamasa, Yasugi City, Shimane Prefecture	LC605069	Kunibiki15
16	Hynobius kunibiki sp. nov.	Daitocho Karihata, Unnan City, Shimane Prefecture	LC605070	Kunibiki16
17	Hynobius kunibiki sp. nov.	Kamocho Chikamatsu, Unnan City, Shimane Prefecture	LC605071	Kunibiki17
18	Hynobius kunibiki sp. nov.	Mitoyacho Kyushita, Unnan City, Shimane Prefecture	LC605072	Kunibiki18
19	Hynobius kunibiki sp. nov.	Taishacho Hinomisaki, Izumo City, Shimane Prefecture	LC605073	Kunibiki19
20	Hynobius kunibiki sp. nov.	Koryocho Sanbu, Izumo City, Shimane Prefecture	LC605074	Kunibiki20
21	Hynobius kunibiki sp. nov.	Koryocho Oike, Izumo City, Shimane Prefecture	LC605075	Kunibiki21
22	Hynobius kunibiki sp. nov.	Takicho Kumura, Izumo City, Shimane Prefecture	LC605076	Kunibiki22
23	Hynobius kunibiki sp. nov.	Takicho Taki, Izumo City, Shimane Prefecture	LC605077	Kunibiki23
24	Hynobius kunibiki sp. nov.	Takicho Oda, Izumo City, Shimane Prefecture	LC605078	Kunibiki24
25	Hynobius kunibiki sp. nov.	Takicho Kuchitagi, Izumo City, Shimane Prefecture	LC605079	Kunibiki25
26	Hynobius kunibiki sp. nov.	Sadacho Kezu, Izumo City, Shimane Prefecture	LC605080	Kunibiki26
27	Hynobius kunibiki sp. nov.	Asayamacho Senyama, Oda City, Shimane Prefecture	LC605081	Kunibiki27
28	Hynobius kunibiki sp. nov.	Yasugi City, Shimane Prefecture	LC436377	H12
29	Hynobius kunibiki sp. nov.	Shimomyo, Hirosecho Kamiyamasa, Yasugi City, Shimane Prefecture	LC436378	H13
30	Hynobius kunibiki sp. nov.	Matsue City, Shimane Prefecture	LC436379	H14
31	Hynobius kunibiki sp. nov.	Iinan Town, Shimane Prefecture	LC436380	H15
32	Hynobius kunibiki sp. nov.	Izumo City (former Hirata City), Shimane Prefecture	LC518900	SSN001
33	Hynobius kunibiki sp. nov.	Izumo City (former Hirata City), Shimane Prefecture	LC518901	SSN002
34	Hynobius kunibiki sp. nov.	Izumo City (former Hirata City), Shimane Prefecture	LC518902	SSN003
35	Hynobius kunibiki sp. nov.	Izumo City (former Hirata City), Shimane Prefecture	LC518903	SSN004
36	Hynobius kunibiki sp. nov.	Izumo City (former Hirata City), Shimane Prefecture	LC518904	SSN005
37	Hynobius kunibiki sp. nov.	Izumo City (former Hirata City), Shimane Prefecture	LC518905	SSN006
38	Hynobius kunibiki sp. nov.	Izumo City (former Hirata City), Shimane Prefecture	LC518906	SSN007
39	Hynobius kunibiki sp. nov.	Izumo City (former Hirata City), Shimane Prefecture	LC518900	SSN008
40	Hynobius kunibiki sp. nov.	Izumo City (former Hirata City), Shimane Prefecture	LC518908	SSN009
41	Hynobius kunibiki sp. nov.	Izumo City (former Hirata City), Shimane Prefecture	LC518909	SSN010
42	Hynobius kunibiki sp. nov.	Izumo City (former Hirata City), Shimane Prefecture	LC518910	SSN011
43	Hynobius kunibiki sp. nov.	Izumo City (former Hirata City), Shimane Prefecture	LC518911	SSN012
44	Hynobius kunibiki sp. nov.	Matsue City (former Matsue City), Shimane Prefecture	LC518912	SSN013
45	Hynobius kunibiki sp. nov.	Matsue City (former Matsue City), Shimane Prefecture	LC518913	SSN014
46	Hynobius kunibiki sp. nov.	Izumo City (former Taki Town), Shimane Prefecture	LC518918	SSN019
47	Hynobius kunibiki sp. nov.	Izumo City (former Taki Town), Shimane Prefecture	LC518919	SSN020
48	Hynobius kunibiki sp. nov.	Izumo City (former Koryo Town), Shimane Prefecture	LC518920	SSN021
49	Hynobius kunibiki sp. nov.	Izumo City (former Koryo Town), Shimane Prefecture	LC518921	SSN022
50	Hynobius kunibiki sp. nov.	Izumo City (former Izumo City), Shimane Prefecture	LC518922	SSN023
51	Hynobius kunibiki sp. nov.	Izumo City (former Izumo City), Shimane Prefecture	LC518923	SSN024
52	Hynobius kunibiki sp. nov.	Izumo City (former Hikawa Town), Shimane Prefecture	LC518924	SSN025
53	Hynobius kunibiki sp. nov.	Izumo City (former Hikawa Town), Shimane Prefecture	LC518925	SSN026
54	Hynobius kunibiki sp. nov.	Izumo City (former Hikawa Town), Shimane Prefecture	LC518926	SSN027
55	Hynobius kunibiki sp. nov.	Izumo City (former Hikawa Town), Shimane Prefecture	LC518927	SSN028
56	Hynobius kunibiki sp. nov.	Unnan City (former Kisuki Town), Shimane Prefecture	LC518928	SSN029
57	Hynobius kunibiki sp. nov.	Unnan City (former Kisuki Town), Shimane Prefecture	LC518929	SSN030
58	Hynobius kunibiki sp. nov.	Unnan City (former Daito Town), Shimane Prefecture	LC518930	SSN031
59	Hynobius kunibiki sp. nov.	Unnan City (former Daito Town), Shimane Prefecture	LC518931	SSN032
60	Hynobius kunibiki sp. nov.	Unnan City (former Daito Town), Shimane Prefecture	LC518932	SSN033
61	Hynobius kunibiki sp. nov.	Unnan City (former Daito Town), Shimane Prefecture	LC518933	SSN034
62	Hynobius kunibiki sp. nov.	Matsue City (former Yakumo village), Shimane Prefecture	LC518934	SSN035
63	Hynobius kunibiki sp. nov.	Matsue City (former Yakumo village), Shimane Prefecture	LC518935	SSN036
64	Hynobius kunibiki sp. nov.	Matsue City (former Matsue City), Shimane Prefecture	LC518940	SSN041
65	Hynobius kunibiki sp. nov.	Matsue City (former Matsue City), Shimane Prefecture	LC518941	SSN042
66	Hynobius kunibiki sp. nov.	Izumo City (former Izumo City), Shimane Prefecture	LC518942	SSN043
67	Hynobius kunibiki sp. nov.	Izumo City (former Izumo City), Shimane Prefecture	LC518943	SSN044
68	Hynobius kunibiki sp. nov.	Unnan City (former Daito Town), Shimane Prefecture	LC518944	SSN045
69	Hynobius kunibiki sp. nov.	Unnan City (former Daito Town), Shimane Prefecture	LC518945	SSN046
70	Hynobius kunibiki sp. nov.	Unnan City (former Daito Town), Shimane Prefecture	LC518946	SSN047
71	Hynobius kunibiki sp. nov.	Unnan City (former Daito Town), Shimane Prefecture	LC518947	SSN048
72	Hynobius setoi	Tai, Shinonsen Town, Hyogo Prefecture	LC605082	Setoi01
73	Hynobius setoi	Makidani, Iwami Town, Tottori Prefecture	LC605083	Setoi02
74	Hynobius setoi	Fukubecho Hosogawa, Tottori City, Tottori Prefecture	LC605084	Setoi03
75	Hynobius setoi	Fukubecho Takae, Tottori City, Tottori Prefecture*	LC605085	Setoi04
76	Hynobius setoi	Uemachi, Tottori City, Tottori Prefecture	LC605086	Setoi05
77	Hynobius setoi	Higashimachi, Tottori City, Tottori Prefecture	LC605087	Setoi06
78	Hynobius setoi	Takazumi, Tottori City, Tottori Prefecture	LC605088	Setoi07
79	Hynobius setoi	Shikanocho Shikano, Tottori City, Tottori Prefecture	LC605089	Setoi08
80	Hynobius setoi	Koge, Yazu Town, Tottori Prefecture	LC605090	Setoi09
81	Hynobius setoi	Seidani, Kurayoshi City, Tottori Prefecture	LC605091	Setoi10
82	Hynobius setoi	Nakanocho, Kurayoshi City, Tottori Prefecture	LC605092	Setoi11
83	Hynobius setoi	Muki, Daisen Town, Tottori Prefecture	LC605093	Setoi12
84	Hynobius setoi	Kumecho, Yonago City, Tottori Prefecture	LC605094	Setoi13
85	Hynobius setoi	Takamatsucho, Sakaiminato City, Tottori Prefecture	LC605095	Setoi14
86	Hynobius setoi	Asakane, Nanbu Town, Tottori Prefecture	LC605096	Setoi15
87	Hynobius setoi	Kirikui, Nanbu Town, Tottori Prefecture	LC605097	Setoi16
88	Hynobius setoi	Hakutacho Suyamafukudome, Yasugi City, Shimane Prefecture	LC605098	Setoi17
89	Hynobius setoi	Otsukacho, Yasugi City, Shimane Prefecture	LC605099	Setoi18
90	Hynobius setoi	Kamiyoshidacho, Yasugi City, Shimane Prefecture	LC605100	Setoi19
91	Hynobius setoi	Yasugicho, Yasugi City, Shimane Prefecture	LC605101	Setoi20
92	Hynobius setoi	Akasakicho, Yasugi City, Shimane Prefecture	LC605102	Setoi21
93	Hynobius setoi	Kujiracho, Yasugi City, Shimane Prefecture	LC605103	Setoi22
94	Hynobius setoi	Higashiizumocho Shimoito, Matsue City, Shimane Prefecture	LC605104	Setoi23
95	Hynobius setoi	Higashiizumocho Iya, Matsue City, Shimane Prefecture	LC605105	Setoi24
96	Hynobius setoi	Kyushozan, Engoji, Tottori City, Tottori Prefecture	LC225432	H82
97	Hynobius setoi	Tottori City, Tottori Prefecture	LC436366	H83
98	Hynobius setoi	Yasugi City, Shimane Prefecture	LC436444	H84
99	Hynobius setoi	Yasugi City, Shimane Prefecture	LC436445	H85
100	Hynobius utsunomiyaorum	Rokunohara, Saijocho Yuki, Shobara City, Hiroshima Prefecture*	LC605106	Utsunomiyaorum01
101	Hynobius utsunomiyaorum	Takanocho Agarihara, Shobara City, Hiroshima Prefecture	LC605107	Utsunomiyaorum02
102	Hynobius utsunomiyaorum	Kuchiwacho Mukoizumi, Shobara City, Hiroshima Prefecture	LC605108	Utsunomiyaorum03
103	Hynobius utsunomiyaorum	Tojocho Utsubori, Shobara City, Hiroshima Prefecture	LC605109	Utsunomiyaorum04
104	Hynobius utsunomiyaorum	Tettacho Tabuchi, Niimi City, Okayama Prefecture	LC605110	Utsunomiyaorum05
105	Hynobius utsunomiyaorum	Takezaki, Okuizumo Town, Shimane Prefecture	LC605111	Utsunomiyaorum06
106	Hynobius utsunomiyaorum	Nagatani, Iinan Town, Shimane Prefecture	LC605112	Utsunomiyaorum07
107	Hynobius utsunomiyaorum	Oda, Iinan Town, Shimane Prefecture	LC605113	Utsunomiyaorum08
108	Hynobius utsunomiyaorum	Kamihagiyama, Nichinan Town, Tottori Prefecture	LC605114	Utsunomiyaorum09
109	Hynobius utsunomiyaorum	Ikeno, Nanbu Town, Tottori Prefecture	LC605115	Utsunomiyaorum10
110	Hynobius utsunomiyaorum	Hiruzenkamitokuyama, Maniwa City, Okayama Prefecture	LC605116	Utsunomiyaorum11
111	Hynobius utsunomiyaorum	Kamisaibara, Kagamino Town, Okayama Prefecture	LC605117	Utsunomiyaorum12
112	Hynobius utsunomiyaorum	Ogaya, Nishiawakura Village, Okayama Prefecture	LC605118	Utsunomiyaorum13
113	Hynobius utsunomiyaorum	Daisen Town, Tottori Prefecture	LC436443	H1
114	Hynobius utsunomiyaorum	Kanaotoge, Takanocho Okumonde, Shobara City, Hiroshima Prefecture	LC436367	H2
115	Hynobius utsunomiyaorum	Kagamino Town, Okayama Prefecture	LC436368	H3
116	Hynobius utsunomiyaorum	Daisen Town, Tottori Prefecture	LC436369	H4
117	Hynobius utsunomiyaorum	Hirosecho Okutawara, Yasugi City, Shimane Prefecture	LC436370	H5
118	Hynobius utsunomiyaorum	Maniwa City, Okayama Prefecture	LC436371	H6
119	Hynobius utsunomiyaorum	Chikusacho Nishigochi, Shiso City, Hyogo Prefecture	LC436372	H7
120	Hynobius utsunomiyaorum	Nishiawakura Village, Okayama Prefecture	LC436373	H8
121	Hynobius utsunomiyaorum	Iinan Town, Shimane Prefecture	LC436374	H9
122	Hynobius utsunomiyaorum	Kanaotoge, Takanocho Okumonde, Shobara City, Hiroshima Prefecture	LC436375	H10
123	Hynobius utsunomiyaorum	Shobara City, Hiroshima Prefecture	LC436376	H11
124	Hynobius utsunomiyaorum	Okuizumo Town (former Yokota Town), Shimane Prefecture	LC518948	SSN049
125	Hynobius utsunomiyaorum	Okuizumo Town (former Yokota Town), Shimane Prefecture	LC518949	SSN050
126	Hynobius utsunomiyaorum	Unnan City (former Yoshida Village), Shimane Prefecture	LC518950	SSN051
127	Hynobius utsunomiyaorum	Unnan City (former Yoshida Village), Shimane Prefecture	LC518951	SSN052
128	Hynobius utsunomiyaorum	Unnan City (former Yoshida Village), Shimane Prefecture	LC518952	SSN053
129	Hynobius utsunomiyaorum	Unnan City (former Yoshida Village), Shimane Prefecture	LC518953	SSN054
130	Hynobius utsunomiyaorum	Unnan City (former Yoshida Village), Shimane Prefecture	LC518954	SSN055
131	Hynobius utsunomiyaorum	Unnan City (former Yoshida Village), Shimane Prefecture	LC518955	SSN056
132	Hynobius iwami	Asayamacho Asakura, Oda City, Shimane Prefecture	LC605119	Iwami01
133	Hynobius iwami	Minakamicho Shirotsuki, Oda City, Shimane Prefecture	LC605120	Iwami02
134	Hynobius iwami	Sakuraecho Oda, Gotsu City, Shimane Prefecture	LC605121	Iwami03
135	Hynobius iwami	Todacho, Masuda City, Shimane Prefecture*	LC436417	H54
136	Hynobius iwami	Masuda City, Shimane Prefecture	LC436418	H55
137	Hynobius iwami	Kawanoboricho, Masuda City, Shimane Prefecture	LC436419	H56
138	Hynobius iwami	Masuda City, Shimane Prefecture	LC436420	H57
139	Hynobius iwami	Hamada City, Shimane Prefecture	LC436421	H58
140	Hynobius iwami	Oda City, Shimane Prefecture	LC436422	H59
141	Hynobius iwami	Oda City (former Oda City), Shimane Prefecture	LC518914	SSN015
142	Hynobius iwami	Oda City (former Oda City), Shimane Prefecture	LC518915	SSN016
143	Hynobius iwami	Oda City (former Oda City), Shimane Prefecture	LC518916	SSN017
144	Hynobius iwami	Oda City (former Oda City), Shimane Prefecture	LC518917	SSN018
145	Hynobius iwami	Oda City (former Oda City), Shimane Prefecture	LC518936	SSN037
146	Hynobius iwami	Oda City (former Oda City), Shimane Prefecture	LC518937	SSN038
147	Hynobius iwami	Misato Town, Shimane Prefecture	LC518938	SSN039
148	Hynobius iwami	Misato Town, Shimane Prefecture	LC518939	SSN040
	Hynobius abei	Kyotango City, Kyoto Prefecture	LC225433	H. abei
	Hynobius abuensis	Atokaneshimo, Yamaguchi City, Yamaguchi Prefecture*	LC605122	H. abuensis
	Hynobius akiensis	Mirasakacho Haizuka, Miyoshi City, Hiroshima Prefecture*	LC436384	H. akiensis
	Hynobius amakusaensis	Amakusa City, Kumamoto Prefecture	AB921167	H. amakusaensis
	Hynobius bakan	Warisaka, Kurumaji, Ube City, Yamaguchi Prefecture	LC436416	H. bakan
	Hynobius dunni	Oita City, Oita Prefecture	LC225435	H. dunni
	Hynobius guttatus	Izumi City, Osaka Prefecture	LC605123	H. guttatus
	Hynobius hidamontanus	Hakuba Village, Nagano Prefecture	LC225434	H. hidamontanus
	Hynobius hirosei	Kumakogen Town (former Omogo Village), Ehime Prefecture	AB921168	H. hirosei
	Hynobius ikioi	Gokase Town, Miyazaki Prefecture	AB921162	H. ikioi
	Hynobius katoi	Hamamatsu City (former Misakubo Town), Shizuoka Prefecture	AB266673	H. katoi
	Hynobius kuishiensis	Kochi City (former Tosayama Village), Kochi Prefecture	LC605124	H. kuishiensis
	Hynobius lichenatus	Aomori City, Aomori Prefecture	AB750782	H. lichenatus
	Hynobius mikawaensis	Shinshiro City, Aichi Prefecture*	LC225429	H. mikawaensis
	Hynobius naevius	Tara Town, Saga Prefecture	AB266672	H. naevius
	Hynobius nebulosus	Higashimachi, Nagasaki City, Nagasaki Prefecture	LC436409	H. nebulosus
	Hynobius nigrescens	Kami Town, Miyagi Prefecture	AB548378	H. nigrescens
	Hynobius okiensis	Okinoshima Town, Shimane Prefecture	LC436446	H. okiensis
	Hynobius osumiensis	Kinko Town, Kagoshima Prefecture	AB921165	H. osumiensis
	Hynobius oyamai	Kokonoe Town, Oita Prefecture	LC433769	H. oyamai
	Hynobius sematonotos	Higashihiroshima City, Hiroshima Prefecture	LC433768	H. sematonotos
	Hynobius setouchi	Takebecho Shimokoume, Okayama City, Okayama Prefecture*	LC436426	H. setouchi
	Hynobius shinichisatoi	Saiki City (former Ume Town), Oita Prefecture	AB921163	H. shinichisatoi
	Hynobius stejnegeri	Yamato Town (former Yabe Town), Kumamoto Prefecture	AB921166	H. stejnegeri
	Hynobius takedai	Hakui City, Ishikawa Prefecture	LC225430	H. takedai
	Hynobius tokyoensis	Hachioji City, Tokyo	AB266640	H. tokyoensis
	Hynobius tosashimizuensis	Tosashimizu City, Kochi Prefecture*	LC436447	H. tosashimizuensis
	Hynobius tsuensis	Tsushima City, Nagasaki Prefecture	LC436448	H. tsuensis
	Hynobius tsurugiensis	Miyoshi City (former Higashiiyayama Village), Tokushima Prefecture	LC605125	H. tsurugiensis
	Hynobius vandenburghi	Nakamachi, Nara City, Nara Prefecture	AB266668	H. vandenburghi
	Hynobius boulengeri	Kamikitayama Village, Nara Prefecture	AB266675	H. boulengeri
	Hynobius fossigenus	Hachioji City, Tokyo	LC433767	H. fossigenus
	Hynobius kimurae	Otsu City, Shiga Prefecture	AB266674	H. kimurae
	Hynobius retardatus	Ebetsu City, Hokkaido	AB363609	H. retardatus
	Salamandrella keyserlingii		NC_026032	S. keyserlingii
